# Supplementary material for: Whole Blood Transcriptome Characterization of 3xTg-AD Mouse and Its Modulation by Transcranial Direct Current Stimulation (tDCS)
Source: Int J Mol Sci. 2021 Jul 16;22(14):7629. doi: 10.3390/ijms22147629 (PMC8306644; doi:10.3390/ijms22147629)
Supplement: Supplementary file 1 [file ijms-22-07629-s001.zip]

Archive with 2 entries (2 files):
- ijms-1279524_Supplementary_Figures.pdf
- ijms-1279524_Supplementary_Tables_Rev1.xlsx
